# Supplementary material for: Autoimmune Hepatitis Induced by Immune Checkpoint Inhibitors in Adults: A Systematic Review
Source: Diagnostics (Basel). 2026 Jun 12;16(12):1821. doi: 10.3390/diagnostics16121821 (PMC13298183; doi:10.3390/diagnostics16121821)
Supplement: Supplementary file 1 [file diagnostics-16-01821-s001.zip]

Archive with 2 entries (2 files):
- diagnostics-4318728-PRISMA.pdf
- diagnostics-4318728-supplementary.pdf
